# Supplementary material for: Filling the Gap: Establishing a Statewide Tick and Tick-Borne Pathogen Surveillance Program
Source: Insects. 2026 Apr 12;17(4):414. doi: 10.3390/insects17040414 (PMC13116939; doi:10.3390/insects17040414)
Supplement: Supplementary file 1 [file insects-17-00414-s001.zip]

Archive with 1 entries (1 files):
- insects-4202503-supplementary.pdf
